# Supplementary material for: Cyclooxygenase-2/Prostaglandin E2 Pathway Facilitates Infectious Bronchitis Virus-Induced Necroptosis in Chicken Macrophages, a Caspase-Independent Cell Death
Source: Viruses. 2025 Mar 31;17(4):503. doi: 10.3390/v17040503 (PMC12030959; doi:10.3390/v17040503)
Supplement: Supplementary file 1 [file viruses-17-00503-s001.zip]

Archive with 1 entries (1 files):
- viruses-3480430-supplementary.pdf
